# Supplementary material for: Effect of miR-101 on the Proliferation and Apoptosis of Goat Hair Follicle Stem Cells
Source: Genes (Basel). 2022 Jun 9;13(6):1035. doi: 10.3390/genes13061035 (PMC9222262; doi:10.3390/genes13061035)
Supplement: Supplementary file 1 [file genes-13-01035-s001.zip]

Archive with 1 entries (1 files):
- genes-1686959-supplementary.pdf
